# Supplementary material for: Foliar Application of Oil Palm Wood Vinegar Enhances Pandanus amaryllifolius Tolerance under Drought Stress
Source: Plants (Basel). 2023 Feb 9;12(4):785. doi: 10.3390/plants12040785 (PMC9958832; doi:10.3390/plants12040785)
Supplement: Supplementary file 1 [file plants-12-00785-s001.zip]

Archive with 1 entries (1 files):
- plants-2166569-supplementary.pdf
